# Supplementary material for: Biodegradation of Benzo[a]pyrene by a White-Rot Fungus Phlebia acerina: Surfactant-Enhanced Degradation and Possible Genes Involved
Source: J Fungi (Basel). 2023 Sep 28;9(10):978. doi: 10.3390/jof9100978 (PMC10607704; doi:10.3390/jof9100978)
Supplement: Supplementary file 1 [file jof-09-00978-s001.zip]

Archive with 1 entries (1 files):
- jof-2565652-supplementary.pdf
